# Supplementary material for: Genetic population structure of the Xiongnu Empire at imperial and local scales
Source: Sci Adv. 2023 Apr 14;9(15):eadf3904. doi: 10.1126/sciadv.adf3904 (PMC10104459; doi:10.1126/sciadv.adf3904)
Supplement: Supplementary file 2 — Data S1 and S2 [file sciadv.adf3904_data_s1_and_s2.zip]

Archive with 2 entries (2 files):
- abk1900_Data_S1.xlsx
- abk1900_Data_S2.xlsx
