# Supplementary material for: Genetic population structure of the Xiongnu Empire at imperial and local scales
Source: Sci Adv. 2023 Apr 14;9(15):eadf3904. doi: 10.1126/sciadv.adf3904 (PMC10104459; doi:10.1126/sciadv.adf3904)
Supplement: Supplementary file 2 — Data S1 and S2 [file sciadv.adf3904_data_s1_and_s2.zip › abk1900_Data_S1.xlsx]

## Sheet: S1A_Sample summary
Data S1A. Summary of TAK and SBB individuals analyzed in this study
ID	Grave	Site	Context	Osteological age	Osteological sex	Culture	Skeletal element	Locality	Institutional repository	Grave goods	Looted prior to excavation?	Latitude	Longitude	UDG-half treatment	Shotgun screen	1240K	Shotgun deep sequencing	Number of 1240K enriched reads sequenced	Number of shotgun deep-sequenced reads	X chromosome contamination	mtDNA contamination	Autosomal Coverage	Human DNA (%) pre-1240K capture	Human DNA (%) post-1240K capture	bio. sex	5' C>T (%)	# of 1240K SNPs covered	mtDNA haplogroup	Y haplogroup	Genetic Data	Radiocarbon uncalibrated BP	±	OxCal 95% cal	Radiocarbon Reference
SBB001	SBR 13	Shombuuzyn-Belchir	Stone pile, stone cist	Middle adult	Male	Xiongnu	Tooth	Khovd, Mongolia	National Museum of Mongolia	(1) iron spear head; (2) iron arrowheads; (3) bone arrowheads; (4) bone bow plates for full bow	Unlooted	46.9218	91.9349	NO	YES	YES	NO	51193138		0.010444	0.02	1.32685	6.652	23.5937	M	14.7808	546306	U2e2	C2b1a1b (C-F3844, C-F1756)	This study
SBB002	SBR 7	Shombuuzyn-Belchir	Stone ring, wooden coffin	Old adult	Female	Xiongnu	Tooth	Khovd, Mongolia	National Museum of Mongolia	(11) gold disc and crescent representing a sun and moon (a symbol of the Xiongnu empire); (12) sheep offerings; (13) birch-bark container with sheep vertebrae; (14)wooden ladle; (15) bronze cauldron with sheep vertebrae; (8) bone chopsticks; (16) ceramic cookpot	looted	46.9218	91.9349	NO	YES	YES	NO	68899353		-	0.01	0.33258	0.869	5.27389	F	13.7389	191909	D4a5	-	This study
SBB003	SBR 8	Shombuuzyn-Belchir	Stone ring, wooden coffin with quatrefoil decoration	Old adult	Female	Xiongnu	Tooth	Khovd, Mongolia	National Museum of Mongolia	(17) gilded beads; (18) Chinese bronze mirror fragment wrapped in silk; (20) offering of at least 12 sheep/goats; (19) birch-bark container	looted	46.9218	91.9349	NO	YES	YES	YES	17131381	297401156	-	0.01	1.52493	54.559	76.4042	F	8.17253	603480	F1b	-	This study
SBB004	SBR 29	Shombuuzyn-Belchir	Stone pile, stone cist	Child	Not determined	Xiongnu	Tooth	Khovd, Mongolia	National Museum of Mongolia	(16) ceramic cook pot; (29) felt and leather garment fragments; (26) silk fragments	Unlooted	46.9218	91.9349	NO	YES	YES	NO	75390197		-	0.01	0.01894	0.218	1.62417	M	24.7859	12092	D2b	A (A)	This study
SBB005	SBR 14	Shombuuzyn-Belchir	Stone ring, wooden coffin (of thin wood pieces)	Child	Not determined	Xiongnu	Tooth	Khovd, Mongolia	National Museum of Mongolia	(32) numerous glass and carnelian beads; (20) sheep/goat offering	looted	46.9218	91.9349	NO	YES	YES	NO	44358449		-	0.01	0.91935	4.855	21.5607	F	12.1803	435284	A10	-	This study
SBB006	SBR 18	Shombuuzyn-Belchir	Stone pile, stone cist	Child	Not determined	Xiongnu	Tooth	Khovd, Mongolia	National Museum of Mongolia	(27) glass, ceramic and bone beads; (20) sheep/goat offerings	looted	46.9218	91.9349	NO	YES	YES	NO	51131589		-	0.01	0.05685	0.461	3.5511	F	17.564	37609	C4a2c	-	This study	2030	20	50 BCE - 3 CE	18
SBB007	SBR 15	Shombuuzyn-Belchir	Stone ring, wooden coffin with painted lattice decoration	Adult	Not determined	Xiongnu	Tooth	Khovd, Mongolia	National Museum of Mongolia	(30) 2 iron horse bits; (20) sheep/goat offerings; (33) iron belt clasp covered in gold foil; (34) remains of a Han Dynasty painted lacquer cup	looted	46.9218	91.9349	NO	YES	YES	Yes	22020099	336656736	-	0.01	1.60567	30.11	57.3206	F	7.65013	630810	A10	-	This study	1840	20	133-213 CE	18
SBB008	SBR 19	Shombuuzyn-Belchir	Stone ring, wooden coffin (of small fitted pieces)	Young adult	Female	Xiongnu	Tooth	Khovd, Mongolia	National Museum of Mongolia	Buried with infant; (20) sheep/goat offerings; (21) Chinese gujiu bronze mirror fragments; (22) Chinese siru bronze mirror fragment; (23) ceramic beads; (24) Egyptian-style faience bead depicting a phallus associated with the Bes, an Egyptian god associated with children; (25) 2 green stone belt rings; (26) silk fragments; (16) ceramic cook pot sherd	unlooted	46.9218	91.9349	NO	YES	YES	NO	80970036		-	0.01	0.68958	1.279	10.0919	F	15.4708	354658	A16	-	This study
SBB009	SBR 26	Shombuuzyn-Belchir	Stone pile, stone cist	Adolescent	Not determined	Xiongnu	Tooth	Khovd, Mongolia	National Museum of Mongolia	(3) bone arrowhead; (4) bone plates of a child-sized bow; (20) sheep/goat offerings	Unlooted	46.9218	91.9349	NO	YES	YES	NO	87620622		-0.005099	0.01	0.17485	0.449	2.90385	M	15.7781	107447	A10	C2b1a1 (C-F4015)	This study
SBB010	SBR 2	Shombuuzyn-Belchir	Stone circle, stone cist	Old adult	Male	Xiongnu	Tooth	Khovd, Mongolia	National Museum of Mongolia	(5) iron disc and crescent representing sun and moon (a symbol of the Xiongnu empire); (4) bone bow strengthener plates; (7) arrow shafts; (8) bone chopsticks; (9) bone tube with iron needle inside; (10) gold foil ornamentation	Unlooted?	46.9218	91.9349	NO	YES	YES	YES	20990970	341490801	0.002835	0.02	1.59279	48.169	70.3628	M	10.449	609637	H7b	C2b1a1b (C-F1756)	This study
SBB011	SBR 12	Shombuuzyn-Belchir	Stone pile, stone cist	Adolescent	Probable male	Xiongnu	Rib	Khovd, Mongolia	National Museum of Mongolia	(30) iron horse bit; (1) iron spear head; (2) iron arrowheads; (4) bone bow plates for full bow; (31) wood quiver bottom; (20) sheep offering	unlooted	46.9218	91.9349	NO	YES	NO	NO	NA	NA	NA	NA	NA	0.0242619	NA	NA	NA	NA	NA	NA	This study
TAK001	THL 82	Takhiltiin Khotgor	Stone square mound, log chamber, wooden coffin decorated with iron lattice and quatrefoils	Not recorded	Female	Xiongnu	Petrous bone	Khovd, Mongolia	National University of Mongolia	(1) offering of 6 horses; (2) iron horse bridle pieces; (3) bronze spouted pot; (4) gold inlaid earring; (5) gilded iron belt pieces; (6) bronze coffin handles	Unlooted?	47.403	92.1049		YES	YES	NO	8890489		-	0.01	1.345	4.374	25.27	F	10.48	715363	G2a1	-	14
TAK002	THL 64	Takhiltiin Khotgor	Stone square mound, log chamber, wooden coffin wrapped in colored silk and decorated with iron lattice and quatrefoils	Middle adult	Female	Xiongnu	Tooth	Khovd, Mongolia	National Museum of Mongolia	(1) offering of 1 horse and 4 sheep/goats; (2) large ceramic storage jar, likely for grains; (3) red painted tray; (4) bone chopsticks; (5) sheep/goat shank and vertebrae; (6) iron ladle; (7) gold disc and crescent representing sun and moon (a symbol of the Xiongnu Empire); (8) carved turquoise inlays (from jewelry or belt); (9) bone pendant; (10) pink ceramic beads	looted	47.403	92.1049	NO	YES	YES	YES	21418803	364114667	-	0.01	1.55528	36.472	63.1718	F	22.3671	618109	A11	-	This study	1985	25	36 BCE - 54 CE
TAK003	THL 64-1	Takhiltiin Khotgor	Stone pile, stone cist	Adolescent	Not determined	Xiongnu	Tooth	Khovd, Mongolia	National Museum of Mongolia	[body placed in a partially flexed position]	looted	47.403	92.1049	NO	YES	YES	NO	57866207		-0.001154	0.01	0.1093	0.411	2.39569	M	31.2526	69814	W3a1	F (F-P157, F-M89)	This study
TAK004	THL 64-2	Takhiltiin Khotgor	Stone pile, stone cist	Adolescent	Not determined	Xiongnu	Tooth	Khovd, Mongolia	National Museum of Mongolia	[body placed in a partially flexed position]	Unlooted	47.403	92.1049	NO	YES	YES	NO	71222373		-	0.01	0.02185	0.105	0.492049	M	33.6388	14208	A15	CT (CT-PF143, CT-M168)	This study
TAK005	THL 25-1	Takhiltiin Khotgor	Stone pile, stone cist	Child	Not determined	Xiongnu	Tooth	Khovd, Mongolia	National Museum of Mongolia	[body placed in a partially flexed position]	Unlooted	47.403	92.1049	NO	YES	YES	NO	43491411		-	0.01	0.01786	0.173	0.811891	M	42.1018	11950	C4d	CT (CT-M5624,CT-M168)	This study
TAK006	THL 25-2	Takhiltiin Khotgor	Stone pile, no coffin	Middle adult	Male	Xiongnu	Tooth	Khovd, Mongolia	National Museum of Mongolia	(1) bone pipe-shaped brush handle; (2) bone instrument with 2 sheep/goat astragali; (3) cattle astragalus with iron attachment [body placed in a partially flexed position]	Unlooted	47.403	92.1049	NO	YES	YES	YES	21906975	363903025	0.021286	0.06	1.49893	74.458	86.1073	M	31.6658	557753	D4b1a	C2b1a1b (C-F1756)	This study
TAK007	THL 25-3	Takhiltiin Khotgor	Stone pile, no coffin	Middle adult	Male	Xiongnu	Rib	Khovd, Mongolia	National Museum of Mongolia		unlooted	47.403	92.1049	NO	YES	NO	NO	NA	NA	NA	NA	NA	0.0565556	NA	NA	NA	NA	NA	NA	This study
TAK008	THL 82-1	Takhiltiin Khotgor	Stone pile, no coffin	Middle adult	Male	Xiongnu	Tooth	Khovd, Mongolia	National Museum of Mongolia	(7) bone belt clasps [body placed in extended prone position]	Unlooted	47.403	92.1049	NO	YES	YES	YES	19532851	327081424	0.014377	0.98	1.75388	94.505	94.654	M	29.0711	659982	D4e1	R1b1 (R-M415,R-P25_1)	This study	2080	25	155-51 BCE*
TAK009	THL 82-2	Takhiltiin Khotgor	Stone pile, no coffin	Middle adult	Male	Xiongnu	Tooth	Khovd, Mongolia	National Museum of Mongolia	(8) bone hairpin [body placed in extended supine position]	Unlooted	47.403	92.1049	NO	YES	YES	NO	43526683		0.043257	0.02	1.54637	7.054	27.4203	M	25.2334	618037	H1	R1a1a1b2a (R-Z94)	This study

## Sheet: S1B_Published populations
Data S1B. The published populations used for the population genetic analysis. "O" means that the corresponding population is an ancient one ("Ancient"), is included in a data set (1240K/HO) or used for the corresponding analysis.
Analysis.Group.Label	N	Ancient	1240K dataset	HO dataset	PCA	f statistics	qpWave/qpAdm	References	Ancient individual IDs
Afanasievo	24	O	O	O		O		28	I6712, I6711, I6713, I6715, I2069, I2071, I3388, I3950, I3954, I1829, I3952, I5269, I5270, I5271, I5272, I5273, I5277, I5278, I5279, I3387, I10565, I10564, I11112, I11752
Afanasievo_Mongolia	2	O	O	O		O		14	SHT001.B0101, SHT002.A0101
AG2	1	O	O	O		O		78	AfontovaGora2.SG
AG3	1	O	O	O		O		63	AfontovaGora3_d
Alalakh_MLBA	25	O	O	O		O		84	ALA001, ALA002, ALA004, ALA008, ALA011, ALA013, ALA014, ALA015, ALA016, ALA017, ALA018, ALA020, ALA023, ALA024, ALA025, ALA026, ALA028, ALA029, ALA030, ALA034, ALA035, ALA037, ALA039, ALA084, ALA095
Alan	5	O	O	O		O		13	DA146, DA160, DA162, DA164, DA243
Altai_MLBA	6	O	O	O		O		14	ULI001.B0101, ULI003.A0101, SBG001.A0201, BER002.A0101, BIL001.A0101, ULZ001.A0101
Anatolia_BA	3	O	O	O		O		72	I2683, I2495, I2499
Anatolia_ChL	1	O	O	O		O		26	I1584
Anatolia_N	23	O	O	O		O	O	22	I1100, I1102, I1099, I1103, I1101, I1097, I0744, I1096, I1098, I0708, I0745, I0746, I0707, I0709, I0725, I0736, I0726, I0723, I0724, I0727, I1580, I1581, I1583
AR_EN	2	O	O	O		O		29	WQM4, ZLNR-2
AR_IA	1	O	O	O		O		29	ZLNR-1
AR_Xianbei_IA	3	O	O	O		O		29	MGS-M6, MGS-M7L, MGS-M7R
Armenia_ChL	5	O	O	O		O		26	I1634, I1632, I1631, I1409, I1407
Armenia_EBA	3	O	O	O		O		26	I1635, I1633, I1658
Armenia_MBA	1	O	O	O		O		26	I1656
Arslantepe_LC	17	O	O	O		O		84	ART004, ART005, ART012, ART014, ART015, ART017, ART018, ART019, ART020, ART027, ART022, ART023, ART026, ART032, ART038, ART039, ART042
Baikal_EBA	23	O	O	O		O	O	30, 60	DA354, DA358, DA360, DA334, DA335, DA336, DA337, DA338, DA339, DA343, DA353, DA356, DA361, KPT001, KPT002, KPT003, STB001, GLZ003, KPT004, ZPL001, ZPL002, KAG002, KPT006
Baikal_EN	18	O	O	O		O		30, 60	DA340, DA341, DA357, DA359, DA245, DA246, DA247, DA248, DA249, DA250, DA251, DA252, DA253, DA362, KAG001, STB002, IUO001, ANG001
Balkans_BronzeAge	12	O	O	O		O		75	Bul10, Bul6, Bul8, I2163, I2165, I3313, I2510, I2520, I4331, I4332, I2175, I2176
Balkans_Chalcolithic	14	O	O	O		O		75	I2427, I2431, I0785, I0781, I4088, I4089, I2509, I2519, I2423, I2424, I2425, I2426, I2430, I5079
Balkans_IronAge	1	O	O	O		O		75	I5769
Ban_Chiang	5	O	O	O		O		74	I8970, I8974, I8977, I8978, I4458_new
Bell_Beaker_Germany	8	O	O	O		O		22	I1546, I0806, I0805, I0113, I0112, I0111, I0108, I1549
Bianbian	1	O	O	O		O		87	Bianbian
Boncuklu	5	O	O	O		O		61	ZHAG_BON004.A0101_Luk10, ZHAJ_BON034.A0101_Luk9, ZHJ_BON024.A0101_Luk84, ZKO_BON001.A0101_Luk7, ZMOJ_BON014.A0101_Luk21
Boncuklu.SG	4	O	O	O		O		68	Bon001, Bon002, Bon004, Bon005
Boshan	1	O	O	O		O		87	BS
Botai_pub	3	O	O	O		O	O	60	BOT2016, BOT15, BOT14
Bustan_BA	10	O	O	O		O		28	I4157, I4156, I4159, I4899, I5604, I5605, I11026, I11027, I11025, I11519
Bustan_EN	1	O	O	O		O		28	I11028
BZK002	1	O	O	O		O	O	30	BZK002
CamlibelTarlasi_LC	9	O	O	O		O		84	CBT001, CBT003, CBT004, CBT005, CBT010, CBT011, CBT014, CBT015, CBT016
centralMongolia_preBA	1	O	O	O		O		14	ERM003.A0101
CentralSteppe_EMBA	2	O	O	O		O		60	Kazakhstan_EBA2, Kazakhstan_EBA1
Chandman_IA	9	O	O	O	O	O	O	14	CHN001.C0101, CHN003.A0101, CHN004.A0101, CHN006.A0101, CHN007.A0101, CHN008.A0101, CHN012.A0101, CHN015.A0101, CHN016.A0101
Chemurchek_northAlai	2	O	O	O		O		14	KUR001.B0101, KUM001.B0101
Chemurchek_southAltai	2	O	O	O		O		14	YAG001.B0101, IAG001.B0102
CHG	2	O	O	O		O		66	KK1.SG, SATP.SG
Chokhopani.SG	1	O	O	O		O		65	C1.SG
Chuanyun	1	O	O	O		O		87	L5694
Clovis.SG	1	O	O	O		O		81	Anzick.SG
Corded_Ware_Germany	12	O	O	O		O		22	I1542, I1536, I1544, I1538, I1539, I1534, I0106, I1540, I1532, I0049, I0103, I0104
DevilsCave_N	4	O	O	O		O		83	NEO236, NEO238, NEO239, NEO240
Dzharkutan1_BA	7	O	O	O		O		28	I7411, I7412, I4161, I4312, I4313, I4315, I4163
earlyMed_Turk	7	O	O	O		O		14	ULI002.B0101, NOM001.B0101, TSB001.A0101, UGU001.A0101, ZAA002.A0101, ZAA004.A0101, ZAA007.A0101
earlyMed_Uigur	12	O	O	O		O		14	OLN002.A0101, ZAA001.A0101, OLN003.B0101, OLN001.A0101, OLN001.B0101, OLN004.A0101, OLN005.A0101, OLN008.A0101, OLN009.A0101, OLN010.A0101, OLN011.A0101, OLN012.A0101
earlyXiongnu_rest	6	O	O	O	O	O		14	JAG001.A0101, SKT002.A0101, SKT004.A0101, SKT005.A0101, SKT006.A0101, SKT012.A0101
earlyXiongnu_west	6	O	O	O	O	O	O	14	AST001.A0101, SKT001.A0101, SKT003.A0101, SKT008.A0101, SKT009.A0101, SKT010.A0101
eastMongolia_preBA	1	O	O	O	O	O		14	SOU001.A0101
Ebla_EMBA	11	O	O	O		O		84	ETM001, ETM004, ETM005, ETM006, ETM010, ETM012, ETM014, ETM016, ETM018, ETM023, ETM026
EHG	4	O	O	O		O		22, 60	I0124, I0211, I0061, Sidelkino_EHG
ElMiron	1	O	O	O		O		63	ElMiron_d
Fofonovo_EN	4	O	O	O		O		14	FNO001.A0101, FNO003.A0101, FNO006.B0101, FNO007.A0101
Geoksyur_EN	21	O	O	O		O		28	I8503, I8504, I8505, I8510, I8524, I8526, I8527, I8528, I8529, I8530, I8532, I12485, I12483, I12484, I12478, I12487, I12482, I12481, I12480, I12486, I12479
Globular_Amphora	9	O	O	O		O		75	I2405, I2433, I2434, I2440, I2441, I2403, ILK001, ILK002, ILK003
Gonur1_BA	20	O	O	O		O	O	28	I1781, I1782, I1787, I1788, I1790, I1793, I2085, I2087, I2116, I2121, I2125, I2128, I3374, I1784, I6119, I6124, I6217, I10411, I10410, I11042
Hajji_Firuz_C	6	O	O	O		O		28	I4351, I4349, I4241, I2328, I2323, I2327
Han_2000BP	2	O	O	O			O	13, 14	DA38, DA41
HMMH_MN	1	O	O	O		O		29	HMF32
Hun_TianShan_1700BP	22	O	O	O		O		13	DA100, DA101, DA104, DA105, DA385, DA52, DA54, DA65, DA66, DA68, DA69, DA70, DA71, DA72, DA73, DA74, DA80, DA81, DA82, DA85, DA96, DA98
Iberia_ChL	12	O	O	O		O		22	I1282, I1276, I1284, I1280, I1314, I1277, I1272, I1281, I1300, I1271, I1303, I0581
Iberia_EN	4	O	O	O		O		22	I0409, I0412, I0410, I0413
Iberia_MN	4	O	O	O		O		22	I0405, I0407, I0408, I0406
Iran_ChL	5	O	O	O		O		26	I1661, I1670, I1662, I1674, I1665
Iran_LN	1	O	O	O		O		26	I1671
Iran_N	8	O	O	O		O	O	26, 28	I1290, I1944, I1945, I1947, I1949, I1954, I1951, I7527
Israel_C	19	O	O	O		O		64	I0644, I1154, I1177, I1155, I1181, I1172, I1187, I1171, I1164, I1184, I1179, I1182, I1170, I1168, I1152, I1178, I1165, I1160, I1169
Jomon	3	O	O	O		O		67	FUN5, FUN23, IK002
Jordan_EBA	3	O	O	O		O		26	I1705, I1706, I1730
Kangju_1800BP	6	O	O	O		O		13	DA121, DA123, DA125, DA206, DA226, DA229
Karakhanid_TianShan_1100BP	3	O	O	O		O		13	DA203, DA204, DA205
Karasuk.SG	7	O	O	O		O		59	RISE493.SG, RISE494.SG, RISE495.SG, RISE496.SG, RISE497.SG, RISE499.SG, RISE502.SG
Karluk_TianShan	2	O	O	O		O		13	DA222, DA230
Kennewick_WA.SG	1	O	O	O		O		82	kennewick.SG
Khovsgol	14	O	O	O		O	O	35	ARS001.A0101, ARS002.B0101, ARS003.B0101, ARS005.A0101, ARS006.A0101, ARS007.B0101, ARS008.A0101, ARS012.A0101, ARS013.A0101, ARS014.B0101, ARS016.A0101, ARS018.A0101, ARS024.A0101, ARS025.A0101
Kimak_Kazakhstan_1350BP	1	O	O	O		O		13	DA87
Kipchak	2	O	O	O		O		13	DA179, DA23
Krasnoyarsk_MLBA	16	O	O	O		O		28	I6718, I6716, I3390, I3395, I3389, I3392, I3394, I3396, I3391, I1821, I1828, I1851, I1852, I1853, I1856, I11214
LateDorset.SG	1	O	O	O		O		79	LateDorset-XIV-H_126.SG
lateMed_Khitan	3	O	O	O		O		14	ULA001.A0101, ZAA003.A0101, ZAA005.A0101
lateMed_Mongol	61	O	O	O		O		4	ARG002.B0101, GAN002.A0101, KRN001.A0101, UGU002.B0101, UGU003.A0101, SHA001.A0101, SHG001.A0102, ARG001.B0101, DAR002.B0101, ERD001.B0101, KHN001.A0101, KHO001.A0101, MRI001.A0101, RAH001.B0101, TSA001.B0101, ULN011.A0101, ZAM001.A0101, ARG003.A0101, BAU001.A0101, BAY001.A0101, BAZ001.A0101, BRG001.D0101, BRG002.B0101, BRG004.A0101, BRG005.B0101, BRL001.B0101, CHD001.B0101, CHN014.A0101, DAS001.…
lateXiongnu	25	O	O	O	O	O	O (only TAK001)	14	SAN001.A0101, UGU004.A0101, SOL001.A0101, DEL001.A0101, ULN004.B0101, BTO001.A0101, CHN010.A0101, DOL001.B0101, EME002.A0101, JAA001.A0101, KHO007.A0101, TAK001.A0101, TEV002.A0101, TUK003.A0101, UGU011.A0101, UVG001.A0101, TEV003.A0101, IMA001.B0101, IMA002.A0101, IMA003.C0101, IMA004.B0101, IMA005.C0101, IMA006.A0101, IMA007.A0101, IMA008.B0101
lateXiongnu_han	8	O	O	O	O	O		14	ATS001.A0101, BAM001.A0101, BRU001.A0101, KHO006.A0101, SON001.A0101, TUH001.A0101, TUH002.A0101, TUK002.A0101
lateXiongnu_sarmatian	13	O	O	O	O	O		14	TMI001.B0101, BUR001.A0101, NAI001.A0101, BUR002.B0101, BRL002.A0101, BUR003.A0101, BUR004.A0101, DUU001.B0101, HUD001.A0101, NAI002.A0101, UGU005.A0101, UGU006.A0101, UGU010.A0101
LBK_EN	6	O	O	O		O		22	I0797, I0795, I0022, I0026, I0025, I0054
Levant_N	12	O	O	O		O		26	I1679, I1709, I1727, I1710, I1707, I1704, I1699, I0867, I1701, I1414, I1415, I1700
Liangdao1	1	O	O	O		O		87	LD1
Liangdao2	1	O	O	O		O		87	LD2
Loebanr_IA	33	O	O	O		O		28	I5400, I6553, I6555, I6556, I6292, I10000, I10001, I10974, I8998, I8999, I12134, I12137, I12980, I12988, I12982, I12981, I12987, I12983, I12984, I12979, I12456, I12455, I12457, I12458, I12459, I13224, I13222, I13223, I13227, I13226, I13221, I13220, I13228
MA1	1	O	O	O		O		78	MA1.SG
Man_Bac	8	O	O	O		O		74	I0626, I0627, I1135, I1137, I1859, I2731, I10973, I2947_new
McColl_SEA_GR1	2	O	O	O		O		76	La368, Ma911
McColl_SEA_GR2	6	O	O	O		O		76	La364, La727, La898, Ma912, Vt833, Vt880
McColl_SEA_GR3	5	O	O	O		O		76	Vt777, Vt779, Vt781, Vt796, Vt808
McColl_SEA_GR31	2	O	O	O		O		76	Th531, Vt719
McColl_SEA_GR4	4	O	O	O		O		76	Th519, Th521, Th530, Th703
McColl_SEA_GR41	1	O	O	O		O		76	Vt778
McColl_SEA_GR5	2	O	O	O		O		76	In661, In662
McColl_SEA_GR6	3	O	O	O		O		76	Ma554, Ma555, Phl534
Mebrak.SG	3	O	O	O		O		65	M240.SG, M344.SG, M63.SG
Miaozigou_MN	3	O	O	O		O		29	MZGM10-1, MZGM16, MZGM25-2
Minoan_Lasithi	5	O	O	O		O		72	I0070, I0071, I0073, I0074, I9005
Minoan_Odigitria	5	O	O	O		O		72	I9127, I9128, I9129, I9130, I9131
Mongolia_EIA_SlabGrave_1	11	O	O	O	O		O	15	I6349, I6352, I6357, I6359, I7032, I6365, I6369, I12969, I12971, I13178, I13963
Mongolia_LBA_Ulaanzukh_2	2	O	O	O	O		O	15	I12960, I12972
Mycenaean	4	O	O	O		O		72	I9010, I9006, I9033, I9041
Natufian	6	O	O	O		O	O	26	I0861, I1072, I1069, I1685, I1687, I1690
Nomad_Hun-Sarmatian	2	O	O	O		O		13	DA20, DA27
Nomad_Kazakhstan_1700BP	2	O	O	O		O		13	DA177, DA95
Nomad_Kazakhstan_IA	2	O	O	O		O		13	DA18, DA92
Nomad_Kyrgyzstan_IA	2	O	O	O		O		13	DA129, DA221
Nui_Nap	2	O	O	O		O		74	I2497, I2948_new
Oakaie1	2	O	O	O		O		74	I7238_new, I4011_new
Okunevo	16	O	O	O		O		60	RISE515, RISE516, RISE662, RISE664, RISE670, RISE671, RISE672, RISE673, RISE674, RISE675, RISE680, RISE683, RISE684, RISE685, RISE718, RISE719
Parkhai_EBA	1	O	O	O		O		28	I6671
Parkhai_EN	4	O	O	O		O		28	I4259, I4634, I4635, I6669
Parkhai_LBA	1	O	O	O		O		28	I6668
Parkhai_MBA	1	O	O	O		O		28	I6674
Pinarbasi_HG	1	O	O	O		O		61	ZBC_IPB001.B-C0101_Luk2-Pinarbasi
Qihe	1	O	O	O		O		87	Qihe2_d
RouRan_TL1	1	O	O	O		O		73	RouRan_TL1
Russia_Bolshoy	6	O	O	O		O		71	BOO001.A0101, BOO002.A0101, BOO003.A0101, BOO004.A0101, BOO005.A0101, BOO006.A0101
Saka_Kazakhstan_2500BP	6	O	O	O		O		13	DA10, DA11, DA13, DA14, DA15, DA16
Saka_TianShan_2150BP	10	O	O	O		O		13	DA130, DA47, DA48, DA49, DA51, DA53, DA55, DA57, DA58, DA59
Samdzong.SG	4	O	O	O		O		65	S40.SG, S10.SG, S35.SG, S41.SG
Sappali_Tepe_BA	13	O	O	O		O		28	I7414, I7416, I7419, I7420, I7421, I7492, I7494, I7495, I7542, I4285, I4286, I4288, I4289
Saqqaq.SG	1	O	O	O		O		80	Inuk.SG
Sarazm_EN	2	O	O	O		O		28	I4910, I4290
Sarmatian	19	O	O	O		O	O	13, 22, 70, 85	I0574, I0575, I0247, DA134, DA139, DA141, DA143, DA144, DA145, DA202, DA20, DA26, DA27, DA30, chy001, chy002, tem001, tem002, tem003
Scythian_Hungary_2400BP	5	O	O	O		O		13	DA191, DA194, DA195, DA197, DA198
Shahr_I_Sokhta_BA1	8	O	O	O		O		28	I11462, I11474, I11476, I11478, I11479, I11483, I8724, I8725
SHG	6	O	O	O		O		22	I0013, I0011, I0015, I0012, I0014, I0017
Shimao_LN	3	O	O	O		O		29	SM-SGDLM27, SM-SGDLM6, SM-SGDLM7X
Sintashta_MLBA	38	O	O	O		O		28	I1060, I1062, I1065, I1022, I1088, I1084, I1082, I1055, I1018, I1019, I1086, I1090, I1024, I1063, I1029, I1064, I1089, I1053, I1027, I0982, I0937, I0938, I0939, I0942, I0943, I0984, I0986, I0989, I1003, I1006, I1008, I1011, I1012, I1013, I1061, I7480, I7670, I0987
Srubnaya	11	O	O	O		O		22	I0234, I0235, I0233, I0232, I0358, I0359, I0361, I0422, I0424, I0430, I0431
Suogang	2	O	O	O		O		87	SuogangB1_d, SuogangB3_d
Tagar	8	O	O	O		O		13	DA2, DA3, DA4, DA5, DA6, DA7, DA8, DA9
Tanshishan	4	O	O	O		O		87	L5696_d, L5698_d, L7417_d, L7415
TellKurdu_EC	5	O	O	O		O		84	KRD001, KRD003, KRD004, KRD005, KRD006
Tepe_Anau_EN	3	O	O	O		O		28	I4085, I4086, I4087
Tepe_Hissar_C	12	O	O	O		O		28	I2922, I2927, I2928, I2513, I2514, I2923, I2924, I2925, I2337, I2512, I2918, I2921
Tepecik.SG	5	O	O	O		O		68	Tep001, Tep002, Tep003, Tep004, Tep006
Tianyuan	1	O	O	O		O		86	Tianyuan
TransBaikal_N	5	O	O	O		O		69	brn001, brn002, brn003, brn008, brn012
UKY	1	O	O	O		O	O	30	UKY001
Ulaanzuukh_SlabGrave	16	O	O	O	O	O	O	14	BOR001.A0101, DAR001.B0101, ULN003.A0101, ULN005.A0102, BUL001.A0101, BUL002.A0101, ULN001.A0101, ULN002.A0101, ULN009.A0101, ULN010.A0101, MIT001.A0101, SHU001.A0101, ULN006.A0101, ULN007.A0101, ULN015.A0101, PTO001.A0101
Upper_YR_IA	4	O	O	O		O		29	DCZM17IV, DCZ-M21II, DCZ-M22IV, DCZ-M6
Upper_YR_LN	7	O	O	O		O		29	JCKM1-1, LJM14, LJM25, LJM2, LJM3, LJM4, LJM5
USR1	1	O	O	O		O		77	USR1.SG
Ust_Ishim	4	O	O	O		O		62	Ust_Ishim_published.DG
UstIda_LN	1	O	O	O		O		60	DA342, DA344, DA345, DA355
Varna	4	O	O	O		O		75	ANI152, ANI153, ANI160, ANI159-ANI181
Vat_Komnou	1	O	O	O		O		74	I1680_new
Villabruna	1	O	O	O		O	O	63	Villabruna
West_Siberia_N	3	O	O	O		O	O	28	I1958, I1960, I5766
WHG	10	O	O	O		O		22, 56, 75	Loschbour_published.DG, I0585, I1507, Falkenstein, Iboussieres25-1, Iboussieres31-2, Rochedane, BerryAuBac, I2158, I1875
WLR_BA	2	O	O	O		O		29	91KLH11, 91KLH18
WLR_BA_o	1	O	O	O		O		29	91KLM2
WLR_LN	3	O	O	O		O		29	EDM124, EDM139, EDM176
WLR_MN	3	O	O	O		O		29	BLSM27S, BLSM41, BLSM45
Wusun_TianShan_2200BP	4	O	O	O		O		13	DA201, DA220, DA223, DA227
Xiaogao	1	O	O	O		O		87	Xiaogao
Xiaojingshan	3	O	O	O		O		87	XJS1309_M4, XJS1309_M7, XJS1311_M16
Xitoucun	7	O	O	O		O		87	L5692_d, L5706_d, L5701_d, L5703_d, L5704_d, L5700, L5705
Yakutia_LN	6	O	O	O		O		69	N4a1, N4b2, Kamenka-1, Kamenka-3, Kamenka-2, yak021
Yakutia_UP	1	O	O	O		O		69	Khaiyrgas-1
Yamnaya_Samara	9	O	O	O		O		22	I0370, I0441, I0444, I0439, I0357, I0429, I0438, I0443, I0231
YR_LBIA	6	O	O	O		O		29	HJTM115, HJTW13, JXNTM23, JXNTM2, LGM41, LGM79
YR_LN	8	O	O	O		O		29	HJTM107, HJTM109, PLTM310, PLTM311, PLTM312, PLTM313, WD-WT1H16, WD-WT5M2
YR_MN	8	O	O	O		O		29	WGH35-1, WGM20, WGM35, WGM43, WGM70, WGM76S, WGM94, XW-M1R18
Yumin	1	O	O	O		O		87	Yumin
Abazin	10			O	O
Abkhasian	9			O	O
Adygei	31			O	O
Albanian	6			O	O
Aleut	7			O	O
Aleut_Tlingit	4			O	O
Altaian	24			O	O
Altaian_Chelkans	8			O	O
Ami	10			O	O
Armenian	10			O	O
Armenian_Hemsheni	8			O	O
Atayal	9			O	O
Avar	10			O	O
Azeri	17			O	O
Balkar	10			O	O
Bashkir	53			O	O
Basque	29			O	O
Belarusian	10			O	O
Besermyan	6			O	O
Borneo	9			O	O
Bulgarian	10			O	O
Buryat	37			O	O
Cambodian	8			O	O
Chechen	9			O	O
Chukchi	20			O	O
Chuvash	16			O	O
Circassian	9			O	O
Croatian	10			O	O
Cypriot	8			O	O
Czech	10			O	O
Dai	10			O	O
Darginian	8			O	O
Daur	9			O	O
Dolgan	4			O	O
Dungan	13			O	O
Enets	3			O	O
English	10			O	O
Eskimo_ChaplinSireniki	7			O	O
Eskimo_Naukan	12			O	O
Estonian	10			O	O
Even	9			O	O
Evenk_FarEast	5			O	O
Evenk_Transbaikal	8			O	O
Ezid	8			O	O
Finnish	8			O	O
French	61			O	O
Gagauz	9			O	O
Georgian	23			O	O
German	10			O	O
Greek	20			O	O
Han	43			O	O
Hezhen	8			O	O
Hungarian	20			O	O
Icelandic	12			O	O
Ingushian	10			O	O
Irish	24			O	O
Irish_Ulster	6			O	O
Italian_North	20			O	O
Italian_South	5			O	O
Itelmen	6			O	O
Japanese	29			O	O
Jew_Ashkenazi	7			O	O
Jew_Georgian	7			O	O
Kabardinian	10			O	O
Kaitag	8			O	O
Kalmyk	10			O	O
Karachai	12			O	O
Karakalpak	14			O	O
Karelian	15			O	O
Kazakh	18			O	O
Ket	22			O	O
Khakass	16			O	O
Khakass_Kachins	8			O	O
Khamnegan	10			O	O
Kinh	8			O	O
Korean	6			O	O
Koryak	9			O	O
Kubachinian	6			O	O
Kumyk	8			O	O
Kurd	8			O	O
Kyrgyz	9			O	O
Lahu	8			O	O
Lak	10			O	O
Lezgin	9			O	O
Lithuanian	10			O	O
Maltese	8			O	O
Mansi	8			O	O
Miao	10			O	O
Moldavian	10			O	O
Mongol	34			O	O
Mongola	6			O	O
Mordovian	32			O	O
Nanai	10			O	O
Naxi	9			O	O
Negidal	3			O	O
Nganasan	33			O	O
Nivh	10			O	O
Nogai	25			O	O
Norwegian	11			O	O
Orcadian	13			O	O
Oroqen	9			O	O
Ossetian	16			O	O
Polish	23			O	O
Romanian	10			O	O
Russian	71			O	O
Russian_Archangelsk_Krasnoborsky	6			O	O
Russian_Archangelsk_Leshukonsky	5			O	O
Russian_Archangelsk_Pinezhsky	5			O	O
Saami	3			O	O
Sardinian	27			O	O
Scottish	33			O	O
Selkup	25			O	O
Semende	10			O	O
She	10			O	O
Sherpa	2			O	O
Shetlandic	10			O	O
Shor_Khakassia	6			O	O
Shor_Mountain	7			O	O
Sicilian	11			O	O
Sorb	9			O	O
Spanish	53			O	O
Spanish_North	5			O	O
Tabasaran	10			O	O
Tajik	31			O	O
Tatar_Kazan	13			O	O
Tatar_Mishar	10			O	O
Tatar_Siberian	19			O	O
Tatar_Siberian_Zabolotniye	5			O	O
Thai	10			O	O
Tibetan	2			O	O
Todzin	3			O	O
Tofalar	13			O	O
Tu	10			O	O
Tubalar	27			O	O
Tujia	10			O	O
Turkish	50			O	O
Turkish_Balikesir	5			O	O
Turkmen	7			O	O
Tuvinian	20			O	O
Udmurt	10			O	O
Ukrainian	21			O	O
Ulchi	25			O	O
Uygur	10			O	O
Uzbek	27			O	O
Veps	10			O	O
Xibo	7			O	O
Yakut	20			O	O
Yi	10			O	O
Yukagir	19			O	O
Abkhasian.DG	2		O			O
Adygei.DG	2		O			O
Albanian.DG	1		O			O
Aleut.DG	2		O			O
Altaian.DG	1		O			O
Ami.DG	2		O			O	O
Armenian.DG	2		O			O
Atayal.DG	1		O			O
Australian.DG	1		O			O
Balochi.DG	2		O			O
Basque.DG	2		O			O
BedouinB.DG	2		O			O
Bengali.DG	2		O			O
Bergamo.DG	2		O			O
Bougainville.DG	2		O			O
Brahmin.DG	2		O			O
Brahui.DG	2		O			O
Bulgarian.DG	2		O			O
Burmese.DG	2		O			O
Burusho.DG	2		O			O
Cambodian.DG	2		O			O
Chane.DG	1		O			O
Chechen.DG	1		O			O
Chipewyan.DG	2		O			O
Chukchi.DG	1		O			O
Cree.DG	2		O			O
Crete.DG	2		O			O
Czech.DG	1		O			O
Dai.DG	5		O			O
Daur.DG	1		O			O
Druze.DG	2		O			O
Dusun.DG	2		O			O
English.DG	2		O			O
Eskimo_Chaplin.DG	1		O			O
Eskimo_Naukan.DG	2		O			O
Eskimo_Sireniki.DG	2		O			O
Estonian.DG	2		O			O
Even.DG	3		O			O
Finnish.DG	3		O			O
French.DG	4		O			O
Georgian.DG	2		O			O
Greek.DG	2		O			O
Han.DG	4		O			O
Hawaiian.DG	1		O			O
Hazara.DG	2		O			O
Hezhen.DG	2		O			O
Hungarian.DG	2		O			O
Icelandic.DG	2		O			O
Igbo.DG	2		O			O
Igorot.DG	2		O			O
Iranian.DG	2		O			O
Iraqi_Jew.DG	2		O			O
Irula.DG	2		O			O
Itelman.DG	1		O			O
Japanese.DG	3		O			O
Jordanian.DG	3		O			O
Kalash.DG	2		O			O
Kapu.DG	2		O			O
Karitiana.DG	4		O			O
Kashmiri_Pandit.DG	1		O			O
Kharia.DG	1		O			O
Khonda_Dora.DG	1		O			O
Kinh.DG	2		O			O
Kongo.DG	1		O			O
Korean.DG	2		O			O
Korean_Ulsan	88		O			O
Korean_Ulsan.SG	88		O			O
Kurumba.DG	1		O			O
Kusunda.DG	2		O			O
Kyrgyz.DG	2		O			O
Lahu.DG	2		O			O
Lemande.DG	2		O			O
Lezgin.DG	2		O			O
Madiga.DG	2		O			O
Makrani.DG	2		O			O
Mala.DG	3		O			O
Mansi.DG	2		O			O
Maori.DG	1		O			O
Mayan.DG	2		O			O
Mbuti.DG	5		O				O
Miao.DG	2		O			O
Mixe.DG	3		O			O	O
Mixtec.DG	2		O			O
Mongola.DG	2		O			O
Nahua.DG	1		O			O
Naxi.DG	3		O			O
North_Ossetian.DG	2		O			O
Onge.DG	2		O			O	O
Orcadian.DG	2		O			O
Oroqen.DG	2		O			O
Palestinian.DG	3		O			O
Papuan.DG	16		O			O
Pathan.DG	2		O			O
Piapoco.DG	2		O			O
Pima.DG	2		O			O
Polish.DG	1		O			O
Punjabi.DG	4		O			O
Quechua.DG	3		O			O
Relli.DG	2		O			O
Russian.DG	2		O			O
Samaritan.DG	1		O			O
Sardinian.DG	4		O			O
She.DG	2		O			O
Sindhi.DG	2		O			O
Spanish.DG	2		O			O
Surui.DG	2		O			O
Tajik.DG	2		O			O
Thai.DG	2		O			O
Tlingit.DG	2		O			O
Tu.DG	2		O			O
Tubalar.DG	2		O			O
Tujia.DG	2		O			O
Turkish.DG	2		O			O
Tuscan.DG	2		O			O
Ulchi.DG	2		O			O
Uygur.DG	2		O			O
Xibo.DG	2		O			O
Yadava.DG	2		O			O
Yakut.DG	2		O			O
Yemenite_Jew.DG	2		O			O
Yi.DG	2		O			O
Zapotec.DG	2		O			O

## Sheet: S1C_Y haplogroups
Data S1C. The list of the Xiongnu and the preceding era individuals with Y haplogroup
ID	Analysis group	Y haplogroup	References
BUL001.A0101	Ulaanzuukh1	Q1a1a1 (Q-M120)	14
BUL002.A0101	Ulaanzuukh1	G2a2b2a1a1c1a2a1a (G-FGC226; G-FGC249)	14
ULN001.A0101	Ulaanzuukh1	Q1a1a1 (Q-M265; Q-M120)	14
ULN007.A0101	Ulaanzuukh1	Q1a1 (Q-F1096)	14
I12960	Ulaanzuukh1	Q1a1a1-F1626	15
I12972	Ulaanzuukh1	Q1a1a-Y683.2	15
MIT001.A0101	SlabGrave1	Q1a1a1 (Q-M120)	14
SHU001.A0101	SlabGrave1	Q1a1a1 (Q-M120)	14
I6349	SlabGrave1	Q1a1a-M265	15
I6352	SlabGrave1	Q1a1a-F745	15
I6365	SlabGrave1	N1a1a1a1a-M1999	15
I12969	SlabGrave1	Q1a1a-Z19198	15
DAR001.B0101	SlabGrave2	Q1b2 (Q-Y1151; Q-Y1150)	14
I6359	SlabGrave2	Q1b1a3a-YP779	15
CHN001.C0101	Chanman_IA	R1a1a1b2a2b (R-Z2122)	14
CHN003.A0101	Chanman_IA	Q1a2a (Q-L213; Q-L53)	14
CHN007.A0101	Chanman_IA	Q1a2a1c1 (Q-L332; Q-L329)	14
CHN008.A0101	Chanman_IA	R1a1a1b2 (R-Z93)	14
CHN012.A0101	Chanman_IA	R1a1a1b (R-Z645)	14
CHN016.A0101	Chanman_IA	Q1a2a1c1 (Q-L332; Q-L329)	14
MGS-M6	AR_Xianbei_IA	C2b1a1b1	29
MGS-M7L	AR_Xianbei_IA	C2b1a1b1	29
MGS-M7R	AR_Xianbei_IA	C2b1a1b1b	29
BRL003.A0101	*	C2b1a1b (C-F1756)	14
EME003.A0101	*	O2a2b1a2a1 (O-F388; O-F46)	14
SKT002.A0101	earlyXiongnu_rest	R1b (R-M343)	14
SKT005.A0101	earlyXiongnu_rest	R1b1 (R-M415; R-P25_1)	14
SKT006.A0101	earlyXiongnu_rest	R1 (R-P236; R-M173)	14
SKT012.A0101	earlyXiongnu_rest	J2a1h2 (J-L25)	14
SKT007.A0101	earlyXiongnu_SKT007	Q1a2a1c (Q-L334; Q-L330)	14
SKT008.A0101	earlyXiongnu_west	Q1a2a1c (Q-L334; Q-L330)	14
SKT009.A0101	earlyXiongnu_west	R1a1a1b (R-Z647; R-Z645)	14
BTO001.A0101	lateXiongnu	Q1a2a1c (Q-L330)	14
CHN010.A0101	lateXiongnu	C2b1a1b (C-F1756)	14
DEL001.A0101	lateXiongnu	Q1a2a1c1 (Q-L332; Q-L329)	14
IMA003.C0101	lateXiongnu	R1a1	14
IMA004.B0101	lateXiongnu	Q1a2a	14
IMA005.C0101	lateXiongnu	N1c1a1a	14
IMA006.A0101	lateXiongnu	Q1a1a1	14
KHO007.A0101	lateXiongnu	CT (CT-M5603; CT-M168)	14
TEV003.A0101	lateXiongnu	C2b1a1b(C-F1756)	14
BRU001.A0101	lateXiongnu_han	J1a2b (J-P58)	14
KHO006.A0101	lateXiongnu_han	C2b1a1b (C-F3937; C-F1756)	14
SON001.A0101	lateXiongnu_han	NO (NO-M2308; NO-M2313)	14
TUH001.A0101	lateXiongnu_han	C2b1b1 (C-M86)	14
TUH002.A0101	lateXiongnu_han	J2a (J-M410)	14
TUK002.A0101	lateXiongnu_han	O2a1c1a5 (O-M5420)	14
BUR002.B0101	lateXiongnu_sarmatian	E1b1b1a1b2 (E-V22; E-L677)	14
BUR003.A0101	lateXiongnu_sarmatian	R1a1a1b (R-Z647; R-Z645)	14
NAI001.A0101	lateXiongnu_sarmatian	J2a1h2 (J-L25)	14
NAI002.A0101	lateXiongnu_sarmatian	R1a1a1b1 (R-Z283)	14
UGU005.A0101	lateXiongnu_sarmatian	R1a1a1b2a2a (R-Z2123)	14
UGU006.A0101	lateXiongnu_sarmatian	J1 (J-M267)	14
UGU010.A0101	lateXiongnu_sarmatian	R1a1a1b2a2a (R-Z2123)	14
DA39	DA39	R1	13
DA41	DA41	R1b	13
YUR001.A0101	YUR001	N1 (N-L735)	14
SBB001.A0101		C2b1a1b (C-F3844, C-F1756)	This study
SBB004.A0101		A (A)	This study
SBB009.A0101		C2b1a1 (C-F4015)	This study
SBB010.A0101		C2b1a1b (C-F1756)	This study
TAK003.A0101		F (F-P157, F-M89)	This study
TAK004.A0101		CT (CT-PF143, CT-M168)	This study
TAK005.A0101		CT (CT-M5624,CT-M168)	This study
TAK006.A0101		C2b1a1b (C-F1756)	This study
TAK008.A0101		R1b1 (R-M415,R-P25_1)	This study
TAK009.A0101		R1a1a1b2a (R-Z94)	This study
* Excluded for the population genetic analysis due to human DNA contamination > 5%

## Sheet: S1D_Brown-Forsythe test
Data S1D. P-value of the Brown–Forsythe test for every pair of sites with 5 or more individuals.
		Early Iron Age		Xiongnu
		SlabGrave	Chandman_IA	Salkhityn Am (SKT; n=11)	Uguumur Uul (UGU; n=5)	Il'movaya Pad (IMA; n=8)	Takhiltyn Khotgor (TAK; n=8)	Shombuuzyn Belchir (SBB; n=10)	all Xiongnu (n=80)
Early Iron Age	SlabGrave	-
	Chandman_IA	0.49269	-
Xiongnu	SKT	2.82808e-06	0.000308481	-
	UGU	0.00147297	0.0145138	0.258911	-
	IMA	0.974463	0.39761	0.000338533	0.0120907	-
	TAK	1.13387e-09	9.57832e-07	0.0951432	0.0170606	1.72297e-06	-
	SBB	0.00709716	0.0552055	0.0772307	0.721045	0.0424775	0.00248114	-
	all Xiongnu	1.24241e-05	0.00132453	0.411298	0.185142	0.00151826	0.622153	0.0296421	-

## Sheet: S1E_Genetic relatives
Data S1E. Genetic relatives in this study.
		Individual 2				Individual 2
Relationship	Location	Site	Individual ID	Archaeological ID	Sex / Mt / Y	Site	Individual ID	Archaeological ID	Sex / Mt / Y	nSNPs	nmismatch	pmismatch	r.est	k0_hat	k1_hat	k2_hat	pi_HAT	nbSNP
2nd degree	Within same site	SBB	SBB005	SBR 14	F / A10 / ..	SBB	SBB007	SBR 15	F / A10 / ..	267327	55820	0.20881	0.379	0.823	0.14	0.037	0.107	283102
2nd degree or more distant	Within same site	SBB	SBB005	SBR 14	F / A10 / ..	SBB	SBB001	SBR 13.23	M / U2e2 / C2b1	240228	53270	0.22175	0.205	0.938	0.06	0.001	0.031	259836
Legend
r.est	Estimate of relatedness coefficient (r) based on pmismatch and pmr.exp
k0/k1/k2_hat	Estimates of k0/k1/k2 from lcMLkin
pi_HAT	Estimate of pi (k1/2 + k2) from lcMLkin

## Sheet: S1F_ENA Accession numbers
Data S1F. The list of ENA accession numbers for each individual. For each individual, we provide raw FASTQ files and the alignment files (BAM). 1240K data were sequenced in the SE76 design, while shotgun deep sequencing data were sequenced in the PE101 design.
ID	Sample Accession	1240K enriched reads sequencing				Shotgun deep sequencing
		FastQ		BAM		FastQ		BAM
		Experiment Accession	Run Accession	Experiment Accession	Run Accession	Experiment Accession	Run Accession	Experiment Accession	Run Accession
SBB001	ERS12751937	ERX10233150	ERR10782573	ERX10254833	ERR10806367
SBB002	ERS12751938	ERX10233164	ERR10782587	ERX10254830	ERR10806364
SBB003	ERS12751939	ERX10233095	ERR10782511	ERX10254838	ERR10806372	ERX10324262, ERX10324263, ERX10324264, ERX10324265	ERR10879890, ERR10879891, ERR10879892, ERR10879893	ERX10254841	ERR10806375
SBB004	ERS12751940	ERX10233766	ERR10783189	ERX10254826	ERR10806360
SBB005	ERS12751941	ERX10233741	ERR10783164	ERX10254832	ERR10806366
SBB006	ERS12751942	ERX10233745	ERR10783168	ERX10254827	ERR10806361
SBB007	ERS12751943	ERX10233103	ERR10782519	ERX10254835	ERR10806369	ERX10324266, ERX10324267, ERX10324268, ERX10324269	ERR10879894, ERR108798945, ERR10879896, ERR10879897	ERX10254842	ERR10806376
SBB008	ERS12751944	ERX10233172	ERR10782595	ERX10254831	ERR10806365
SBB009	ERS12751945	ERX10233188	ERR10782611	ERX10254829	ERR10806363
SBB010	ERS12751946	ERX10233713	ERR10783136	ERX10254836	ERR10806370	ERX10324270, ERX10324271, ERX10324272, ERX10324273	ERR10879898, ERR10879899, ERR10879900, ERR10879901	ERX10254843	ERR10806377
TAK002	ERS12751947	ERX10233101	ERR10782517	ERX10254837	ERR10806371	ERX10324274, ERX10324275, ERX10324276, ERX10324277	ERR10879902, ERR10879903, ERR10879904, ERR10879905	ERX10254844	ERR10806378
TAK003	ERS12751948	ERX10233154	ERR10782577	ERX10254828	ERR10806362
TAK004	ERS12751949	ERX10233166	ERR10782589	ERX10233390	ERR10782813
TAK005	ERS12751950	ERX10233135	ERR10782558	ERX10254825	ERR10806359
TAK006	ERS12751951	ERX10233098	ERR10782514	ERX10254839	ERR10806373	ERX10324278, ERX10324279, ERX10324280, ERX10324281	ERR10879906, ERR10879907, ERR10879908, ERR108799069	ERX10254845	ERR10806379
TAK008	ERS12751952	ERX10233096	ERR10782512	ERX10254840	ERR10806374	ERX10324282, ERX10324283, ERX10324284, ERX10324285	ERR10879910, ERR10879911, ERR10879912, ERR10879913	ERX10254846	ERR10806380
TAK009	ERS12751953	ERX10233739	ERR10783162	ERX10254834	ERR10806368
