# Supplementary material for: Genetic population structure of the Xiongnu Empire at imperial and local scales
Source: Sci Adv. 2023 Apr 14;9(15):eadf3904. doi: 10.1126/sciadv.adf3904 (PMC10104459; doi:10.1126/sciadv.adf3904)
Supplement: Supplementary file 2 — Data S1 and S2 [file sciadv.adf3904_data_s1_and_s2.zip › abk1900_Data_S2.xlsx]

## Sheet: S2A_Ulaanzuukh modeling
Data S2A. QpAdm modeling of Ulaanzuukh. (A) We performed group-based qpWave and qpAdm analysis to test the cladality of Ulaanzuukh and the preceding eastMongolia_preBA. Ulaanzuukh requires additional Khovsgol_LBA related ancestry. Models with P-value >0.05 are highlighted in grey and models presented in the main text are highlighted in bold. We used a base set of ten outgroups ("Base"): Mbuti, On…
A. qpWave estimates and qpAdm modelling results on Ulaanzuukh
			Outgroup = Base
Target	Ref1	Ref2	p-value	Coeff1	Coeff2
Ulaanzuukh	eastMongolia_preBA		5.30´10-5	-	-
	eastMongolia_preBA	Khovsgol_LBA	0.550005	0.755 ± 0.037	0.245 ± 0.037
Ulaanzuukh1	eastMongolia_preBA		6.39´10-5	-	-
	eastMongolia_preBA	Khovsgol_LBA	0.548517	0.757 ± 0.037	0.243 ± 0.037
Ulaanzuukh2	eastMongolia_preBA		8.31´10-6	-	-
	eastMongolia_preBA	Khovsgol_LBA	0.325379	0.365 ± 0.092	0.635 ± 0.092
B. qpAdm modelling results on Ulaanzuukh individuals we classified into the Ulaanzuukh1 group (n=12)
			Outgroup = Base
Target	Ref1	Ref2	p-value	Coeff1	Coeff2
BUL001.A0101	eastMongolia_preBA		0.0148723	-	-
	eastMongolia_preBA	Khovsgol_LBA	0.274519	0.798 ± 0.057	0.202 ± 0.057
BUL002.A0101	eastMongolia_preBA		4.16´10-3	-	-
	eastMongolia_preBA	Khovsgol_LBA	0.0159552	0.852 ± 0.061	0.148 ± 0.061
I12960	eastMongolia_preBA		3.41´10-3	-	-
	eastMongolia_preBA	Khovsgol_LBA	0.562498	0.756 ± 0.050	0.244 ± 0.050
I12972	eastMongolia_preBA		3.03´10-3	-	-
	eastMongolia_preBA	Khovsgol_LBA	9.71´10-3	0.851 ± 0.067	0.149 ± 0.067
ULN001.A0101	eastMongolia_preBA		5.64´10-3	-	-
	eastMongolia_preBA	Khovsgol_LBA	0.53384	0.742 ± 0.057	0.258 ± 0.057
ULN002.A0101	eastMongolia_preBA		3.46´10-5	-	-
	eastMongolia_preBA	Khovsgol_LBA	0.119273	0.702 ± 0.054	0.298 ± 0.054
ULN003.A0101	eastMongolia_preBA		2.59´10-3	-	-
	eastMongolia_preBA	Khovsgol_LBA	0.380239	0.747 ± 0.056	0.253 ± 0.056
ULN006.A0101	eastMongolia_preBA		1.54´10-4	-	-
	eastMongolia_preBA	Khovsgol_LBA	0.585206	0.666 ± 0.057	0.334 ± 0.057
ULN007.A0101	eastMongolia_preBA		0.220741	-	-
	eastMongolia_preBA	Khovsgol_LBA	0.584201	0.861± 0.057	0.139 ± 0.057
ULN009.A0101	eastMongolia_preBA		1.97´10-3	-	-
	eastMongolia_preBA	Khovsgol_LBA	0.258451	0.751 ± 0.056	0.249 ± 0.056
ULN010.A0101	eastMongolia_preBA		4.52´10-4	-	-
	eastMongolia_preBA	Khovsgol_LBA	0.229584	0.731 ± 0.055	0.269 ± 0.055
ULN015.A0101	eastMongolia_preBA		0.444896	-	-
	eastMongolia_preBA	Khovsgol_LBA	0.636296	0.770 ± 0.131	0.230 ± 0.131
C. qpAdm modelling results on Ulaanzuukh individuals we classified into the Ulaanzuukh2 group (n=1)
			Outgroup = Base
Target	Ref1	Ref2	p-value	Coeff1	Coeff2
ULN005.A0102	eastMongolia_preBA		8.31´10-6	-	-
	eastMongolia_preBA	Khovsgol_LBA	0.325379	0.365 ± 0.092	0.635 ± 0.092

## Sheet: S2B_SlabGrave modeling
Data S2B. QpAdm modeling of SlabGrave. (A) We performed group-based qpWave and qpAdm analysis to test the cladality of SlabGrave and the preceding Ulaanzuukh. SlabGrave is genetically indistinguishable with Ulaanzuukh, but some individuals classified into SlabGrave2 requires high amount of Khovsgol_LBA related ancestry. Models with P-value >0.05 are highlighted in grey and models presented in the…
A. qpWave estimates and qpAdm modelling results on SlabGrave
			Outgroup = Base
Target	Ref1	Ref2	p-value	Coeff1	Coeff2
SlabGrave	eastMongolia_preBA		5.57´10-12	-	-
	eastMongolia_preBA	Khovsgol_LBA	0.201587	0.650 ± 0.032	0.350 ± 0.032
	Ulaanzuukh1		3.88´10-8	-	-
	Ulaanzuukh1	Khovsgol_LBA	0.0447912	0.857 ± 0.023	0.143 ± 0.023
SlabGrave1	eastMongolia_preBA		3.26´10-7	-	-
	eastMongolia_preBA	Khovsgol_LBA	0.14171	0.731 ± 0.035	0.269 ± 0.035
	Ulaanzuukh1		0.0253898	-	-
	Ulaanzuukh1	Khovsgol_LBA	0.0363038	0.959 ± 0.024	0.041 ± 0.024
SlabGrave2	eastMongolia_preBA		2.35´10-37	-	-
	eastMongolia_preBA	Khovsgol_LBA	0.346669	0.273 ± 0.036	0.727 ± 0.036
	Ulaanzuukh1		2.47´10-38	-	-
	Ulaanzuukh1	Khovsgol_LBA	0.315019	0.346 ± 0.045	0.654 ± 0.045
B. qpAdm modelling results on SlabGrave individuals we classified into the SlabGrave1 group (n=13)
			Outgroup = Base
Target	Ref1	Ref2	p-value	Coeff1	Coeff2
BOR001.A0101	eastMongolia_preBA		0.0923804	-	-
	eastMongolia_preBA	Khovsgol_LBA	0.623745	0.730 ± 0.082	0.270 ± 0.082
	Ulaanzuukh1		0.366178	-	-
	Ulaanzuukh1	Khovsgol_LBA	0.299097	0.960 ± 0.088	0.040 ± 0.088
I6349	eastMongolia_preBA		1.11´10-3	-	-
	eastMongolia_preBA	Khovsgol_LBA	0.127935	0.765 ± 0.056	0.235 ± 0.056
	Ulaanzuukh1		0.129801	-	-
	Ulaanzuukh1	Khovsgol_LBA	0.0931354	0.981 ± 0.057	0.019 ± 0.057
I6352	eastMongolia_preBA		1.63´10-3	-	-
	eastMongolia_preBA	Khovsgol_LBA	0.0371212	0.803 ± 0.057	0.197 ± 0.057
	Ulaanzuukh1		0.0575471	-	-
	Ulaanzuukh1	Khovsgol_LBA	0.0445277	1.046 ± 0.057	-0.046 ± 0.057
I6357	eastMongolia_preBA		0.28764	-	-
	eastMongolia_preBA	Khovsgol_LBA	0.944384	0.817 ± 0.059	0.183 ± 0.059
	Ulaanzuukh1		0.230926	-	-
	Ulaanzuukh1	Khovsgol_LBA	0.253718	1.073 ± 0.063	-0.073 ± 0.063
I6365	eastMongolia_preBA		3.66´10-5	-	-
	eastMongolia_preBA	Khovsgol_LBA	0.857391	0.646 ± 0.052	0.354 ± 0.052
	Ulaanzuukh1		0.151314	-	-
	Ulaanzuukh1	Khovsgol_LBA	0.687361	0.840 ± 0.057	0.160 ± 0.057
I7032	eastMongolia_preBA		2.25´10-4	-	-
	eastMongolia_preBA	Khovsgol_LBA	0.414981	0.702 ± 0.054	0.298 ± 0.054
	Ulaanzuukh1		0.301257	-	-
	Ulaanzuukh1	Khovsgol_LBA	0.356828	0.921 ± 0.058	0.079 ± 0.058
I12969	eastMongolia_preBA		5.28´10-6	-	-
	eastMongolia_preBA	Khovsgol_LBA	0.0259957	0.708 ± 0.053	0.292 ± 0.053
	Ulaanzuukh1		0.145493	-	-
	Ulaanzuukh1	Khovsgol_LBA	0.167014	0.926 ± 0.055	0.074 ± 0.055
I12971	eastMongolia_preBA		2.89´10-3	-	-
	eastMongolia_preBA	Khovsgol_LBA	0.307209	0.752 ± 0.057	0.248 ± 0.057
	Ulaanzuukh1		0.670761	-	-
	Ulaanzuukh1	Khovsgol_LBA	0.570422	0.983 ± 0.063	0.017 ± 0.063
I13178	eastMongolia_preBA		0.220156	-	-
	eastMongolia_preBA	Khovsgol_LBA	0.861288	0.767 ± 0.074	0.233 ± 0.074
	Ulaanzuukh1		0.986623	-	-
	Ulaanzuukh1	Khovsgol_LBA	0.973616	1.013 ± 0.081	-0.013 ± 0.081
I13963	eastMongolia_preBA		8.03´10-4	-	-
	eastMongolia_preBA	Khovsgol_LBA	0.688599	0.698 ± 0.055	0.302 ± 0.055
	Ulaanzuukh1		0.43391	-	-
	Ulaanzuukh1	Khovsgol_LBA	0.57752	0.911 ± 0.058	0.089 ± 0.058
MIT001.A0101	eastMongolia_preBA		2.31´10-3	-	-
	eastMongolia_preBA	Khovsgol_LBA	0.287467	0.740 ± 0.059	0.260 ± 0.059
	Ulaanzuukh1		0.498533	-	-
	Ulaanzuukh1	Khovsgol_LBA	0.401606	0.988 ± 0.061	0.012 ± 0.061
PTO001.A0101	eastMongolia_preBA		0.227978	-	-
	eastMongolia_preBA	Khovsgol_LBA	0.331435	0.644 ± 0.233	0.356 ± 0.233
	Ulaanzuukh1		0.172715	-	-
	Ulaanzuukh1	Khovsgol_LBA	0.142413	0.841 ± 0.295	0.159 ± 0.295
SHU001.A0101	eastMongolia_preBA		1.83´10-5	-	-
	eastMongolia_preBA	Khovsgol_LBA	0.180785	0.694 ± 0.053	0.306 ± 0.053
	Ulaanzuukh1		0.464314	-	-
	Ulaanzuukh1	Khovsgol_LBA	0.512311	0.932 ± 0.056	0.068 ± 0.056
C. qpAdm modelling results on SlabGrave individuals we classified into the SlabGrave2 group (n=3)
			Outgroup = Base
Target	Ref1	Ref2	p-value	Coeff1	Coeff2
DAR001.B0101	eastMongolia_preBA		2.57´10-4	-	-
	eastMongolia_preBA	Khovsgol_LBA	0.812317	0.401 ± 0.091	0.599 ± 0.091
	Ulaanzuukh1		0.0701929	-	-
	Ulaanzuukh1	Khovsgol_LBA	0.760015	0.574 ± 0.129	0.426 ± 0.129
I6359	eastMongolia_preBA		4.31´10-33	-	-
	eastMongolia_preBA	Khovsgol_LBA	0.220183	0.151 ± 0.053	0.849 ± 0.053
	Ulaanzuukh1		1.34´10-26	-	-
	Ulaanzuukh1	Khovsgol_LBA	0.244131	0.203 ± 0.068	0.797 ± 0.068
I6369	eastMongolia_preBA		2.47´10-17	-	-
	eastMongolia_preBA	Khovsgol_LBA	0.116895	0.422 ± 0.051	0.578 ± 0.051
	Ulaanzuukh1		6.98´10-13	-	-
	Ulaanzuukh1	Khovsgol_LBA	0.0258483	0.517 ± 0.061	0.483 ± 0.061

## Sheet: S2C_Xiongnu modeling
Data S2C. QpAdm modeling of Xiongnu individuals from SBB/TAK sites. (A) We performed group-based qpAdm analysis and found that previously published admixture models for Xiongnu well fit for new Xiongnu groups. Models with P-value >0.05 are highlighted in grey and models presented in the main text are highlighted in bold. We used a base set of ten outgroups ("Base"): Mbuti, Onge, Natufian, Iran_N,…
A. qpWave estimates and qpAdm modelling results on Xiongnu SBB/TAK sites (n=18)
				Outgroup = Base
Target	Ref1	Ref2	Ref3	p-value	Coeff1	Coeff2	Coeff3
SBB+TAK (n=18)	Chandman_IA	SlabGrave1	-	2.36´10-3	0.414 ± 0.009	0.586 ± 0.009	-
	earlyXiongnu_west	SlabGrave1	-	0.976283	0.398 ± 0.009	0.602 ± 0.009	-
	earlyXiongnu_west	SlabGrave1	Gonur1_BA	0.940844	0.390 ± 0.025	0.604 ± 0.012	0.006 ± 0.015
	earlyXiongnu_west	SlabGrave1	Han_2000BP	0.931254	0.401 ± 0.012	0.574 ± 0.066	0.025 ± 0.058
	earlyXiongnu_west	Khovsgol_LBA	Han_2000BP	0.182235	0.376 ± 0.016	0.261 ± 0.034	0.363 ± 0.024
SBB (n=10)	Chandman_IA	SlabGrave1	Gonur1_BA	0.268915	0.286 ± 0.029	0.649 ± 0.015	0.064 ± 0.018
	Chandman_IA	SlabGrave1	Han_2000BP	0.234198	0.413 ± 0.016	0.338 ± 0.093	0.249 ± 0.082
	earlyXiongnu_west	SlabGrave1	Han_2000BP	0.328649	0.399 ± 0.015	0.322 ± 0.092	0.279 ± 0.082
	Sarmatian	SlabGrave1	-	0.649584	0.730 ± 0.008	0.270 ± 0.008	-
TAK (n=8)	earlyXiongnu_west	Khovsgol_LBA	-	1.21´10-11	0.283 ± 0.017	0.717 ± 0.017	-
	Chandman_IA	Khovsgol_LBA	SlabGrave1	0.018452	0.359 ± 0.018	0.343 ± 0.055	0.298 ± 0.042
	earlyXiongnu_west	Khovsgol_LBA	SlabGrave1	0.725024	0.368 ± 0.019	0.265 ± 0.056	0.366 ± 0.043
	Chandman_IA	Khovsgol_LBA	Han_2000BP	0.0517618	0.352 ± 0.018	0.461 ± 0.039	0.187 ± 0.026
	earlyXiongnu_west	Khovsgol_LBA	Han_2000BP	0.643389	0.356 ± 0.018	0.424 ± 0.040	0.220 ± 0.027
B. qpAdm modelling results on SBB/TAK individuals (n=15)
				Outgroup = Base + Khovsgol
Target	Ref1	Ref2	Ref3	p-value	Coeff1	Coeff2	Coeff3
SBB001	Chandman_IA	SlabGrave1	-	0.310318	0.676 ± 0.024	0.324 ± 0.024	-
	Sarmatian	SlabGrave1	-	0.661705	0.469 ± 0.016	0.531 ± 0.016	-
SBB002	Chandman_IA	SlabGrave1	-	0.707399	0.095 ± 0.024	0.905 ± 0.024	-
	Chandman_IA	SlabGrave1	Han_2000BP	0.602673	0.095 ± 0.024	0.882 ± 0.074	0.023 ± 0.076
	Sarmatian	SlabGrave1	-	0.762383	0.066 ± 0.016	0.934 ± 0.016	-
SBB003	Chandman_IA	SlabGrave1	Gonur1_BA	0.0555926	0.399 ± 0.061	0.511 ± 0.030	0.090 ± 0.037
	Chandman_IA	SlabGrave1	Han_2000BP	0.486064	0.524 ± 0.023	0.284 ± 0.058	0.193 ± 0.055
	Sarmatian	SlabGrave1	Han_2000BP	0.545678	0.368 ± 0.016	0.495 ± 0.054	0.136 ± 0.053
SBB004	SlabGrave1	-	-	0.709369	-	-	-
	Han_2000BP	-	-	0.475008	-	-	-
	SlabGrave1	Han_2000BP	-	0.7289	0.669 ± 0.414	0.331 ± 0.414	-
SBB005	Chandman_IA	SlabGrave1	-	0.362578	0.123 ± 0.021	0.877 ± 0.021	-
	Chandman_IA	SlabGrave1	Han_2000BP	0.625188	0.115 ± 0.022	0.768 ± 0.055	0.117 ± 0.056
	Sarmatian	SlabGrave1	-	0.489827	0.088 ± 0.015	0.912 ± 0.015	-
SBB006	Chandman_IA	SlabGrave1	-	0.626235	0.322 ± 0.047	0.678 ± 0.047	-
	Sarmatian	SlabGrave1	-	0.566495	0.222 ± 0.033	0.778 ± 0.033	-
	Gonur1_BA	SlabGrave1	-	0.518472	0.197 ± 0.030	0.803 ± 0.030	-
SBB007	Chandman_IA	SlabGrave1	-	0.100756	0.132 ± 0.020	0.868 ± 0.020	-
	Chandman_IA	SlabGrave1	Han_2000BP	0.395572	0.121 ± 0.020	0.739 ± 0.056	0.139 ± 0.057
	Sarmatian	SlabGrave1	Han_2000BP	0.289879	0.084 ± 0.014	0.791 ± 0.055	0.125 ± 0.057
SBB008	Chandman_IA	SlabGrave1	-	0.383848	0.297 ± 0.024	0.703 ± 0.024	-
	Chandman_IA	SlabGrave1	Han_2000BP	0.482705	0.286 ± 0.025	0.607 ± 0.059	0.107 ± 0.061
	Sarmatian	SlabGrave1	-	0.241867	0.203 ± 0.017	0.797 ± 0.017	-
SBB009	Chandman_IA	SlabGrave1	-	0.365765	0.143 ± 0.031	0.857 ± 0.031	-
	Chandman_IA	SlabGrave1	Han_2000BP	0.268014	0.143 ± 0.032	0.842 ± 0.090	0.015 ± 0.090
	Sarmatian	SlabGrave1	-	0.346559	0.101 ± 0.022	0.899 ± 0.022	-
SBB010	Chandman_IA	SlabGrave1	Gonur1_BA	0.0457463	0.482 ± 0.060	0.391 ± 0.030	0.126 ± 0.037
	Sarmatian	SlabGrave1	-	0.197406	0.471 ± 0.016	0.529 ± 0.016	-
TAK002	SlabGrave1	Han_2000BP	-	0.683239	0.483 ± 0.054	0.517 ± 0.054	-
TAK003	Chandman_IA	Gonur1_BA	-	0.390722	0.716 ± 0.055	0.284 ± 0.055	-
	earlyXiongnu_west	Gonur1_BA	-	0.188003	0.740 ± 0.060	0.260 ± 0.060	-
	SlabGrave1	Sarmatian	-	0.507363	0.159 ± 0.028	0.841 ± 0.028	-
TAK004	SlabGrave1	-	-	0.0678132	-	-	-
	Han_2000BP	-	-	0.174256	-	-	-
	SlabGrave1	Han_2000BP	-	0.171266	0.354 ± 0.656	0.646 ± 0.656	-
TAK005	Chandman_IA	-	-	0.86194	-	-	-
	earlyXiongnu_west	-	-	0.5045	-	-	-
	SlabGrave1	Sarmatian	-	0.722345	0.254 ± 0.055	0.746 ± 0.055	-
TAK006	SlabGrave1	-	-	4.32´10-6	-	-	-
	Han_2000BP	-	-	5.98´10-29	-	-	-
	SlabGrave1	Han_2000BP	-	0.0208869	0.741 ± 0.054	0.259 ± 0.054	-
C. qpAdm modeling results to compare SlabGrave1 and AR_Xianbei_IA (n=15)
				Outgroup = Base + Khovsgol				Outgroup = Base + Khovsgol + SlabGrave1				Outgroup = Base + Khovsgol + AR_Xianbei_IA
Target	Ref1	Ref2	Ref3	p-value	Coeff1	Coeff2	Coeff3	p-value	Coeff1	Coeff2	Coeff3	p-value	Coeff1	Coeff2	Coeff3
SBB001	Chandman_IA	SlabGrave1	-	0.310318	0.676 ± 0.024	0.324 ± 0.024	-					0.802376	0.663 ± 0.030	0.337 ± 0.030	-
	Chandman_IA	AR_Xianbei_IA	-	0.721419	0.665 ± 0.031	0.335 ± 0.031	-	0.796618	0.665 ± 0.028	0.335 ± 0.028	-
SBB002	Chandman_IA	SlabGrave1	-	0.707399	0.095 ± 0.024	0.905 ± 0.024	-					0.0804991	0.114 ± 0.035	0.886 ± 0.035	-
	Chandman_IA	AR_Xianbei_IA	-	0.35941	0.145 ± 0.044	0.855 ± 0.044	-	0.313469	0.113 ± 0.038	0.887 ± 0.038	-
SBB003	Chandman_IA	SlabGrave1	-	0.0186739	0.535 ± 0.023	0.465 ± 0.023	-					0.134811	0.558 ± 0.028	0.442 ± 0.028	-
	Chandman_IA	SlabGrave1	Han_2000BP	0.486064	0.524 ± 0.023	0.284 ± 0.058	0.193 ± 0.055					0.153539	0.549 ± 0.029	0.352 ± 0.074	0.099 ± 0.072
	Chandman_IA	AR_Xianbei_IA	-	0.432905	0.563 ± 0.030	0.437 ± 0.030	-	0.407119	0.549 ± 0.028	0.451 ± 0.028	-
	Chandman_IA	AR_Xianbei_IA	Han_2000BP	0.358952	0.557 ± 0.030	0.387 ± 0.084	0.056 ± 0.082	0.302272	0.547 ± 0.029	0.449 ± 0.069	0.004 ± 0.073
SBB004	SlabGrave1	-	-	0.709369	-	-	-					0.820416	-	-	-
	AR_Xianbei_IA	-	-	0.756806	-	-	-	0.779332	-	-	-
SBB005	Chandman_IA	SlabGrave1	-	0.362578	0.123 ± 0.021	0.877 ± 0.021	-					0.0950898	0.089 ± 0.029	0.911 ± 0.029	-
	Chandman_IA	SlabGrave1	Han_2000BP	0.625188	0.115 ± 0.022	0.768 ± 0.055	0.117 ± 0.056					0.0449566	0.089 ± 0.029	0.886 ± 0.084	0.025 ± 0.085
	Chandman_IA	AR_Xianbei_IA	-	0.790002	0.100 ± 0.034	0.900 ± 0.034	-	0.830393	0.092 ± 0.031	0.908 ± 0.031	-
	Chandman_IA	AR_Xianbei_IA	Han_2000BP	0.489827	0.107 ± 0.036	0.999 ± 0.127	-0.106 ± 0.126	0.801797	0.107 ± 0.034	1.006 ± 0.101	-0.113 ± 0.107
SBB006	Chandman_IA	SlabGrave1	-	0.626235	0.322 ± 0.047	0.678 ± 0.047	-					0.0445367	0.230 ± 0.081	0.770 ± 0.081	-
	Chandman_IA	AR_Xianbei_IA	-	0.0476224	0.335 ± 0.105	0.665 ± 0.105	-	0.0720899	0.327 ± 0.085	0.673 ± 0.085	-
SBB007	Chandman_IA	SlabGrave1	-	0.100756	0.132 ± 0.020	0.868 ± 0.020	-					0.00662882	0.104 ± 0.025	0.896 ± 0.025	-
	Chandman_IA	SlabGrave1	Han_2000BP	0.395572	0.121 ± 0.020	0.739 ± 0.056	0.139 ± 0.057					0.00466924	0.103 ± 0.026	0.880 ± 0.078	0.017 ± 0.082
	Chandman_IA	AR_Xianbei_IA	-	0.993117	0.152 ± 0.029	0.848 ± 0.029	-	0.894164	0.129 ± 0.027	0.871 ± 0.027	-
	Chandman_IA	AR_Xianbei_IA	Han_2000BP	0.991011	0.156 ± 0.092	0.894 ± 0.092	-0.050 ± 0.096	0.949301	0.147 ± 0.031	0.963 ± 0.081	-0.110 ± 0.090
SBB008	Chandman_IA	SlabGrave1	-	0.383848	0.297 ± 0.024	0.703 ± 0.024	-					0.079569	0.266 ± 0.031	0.734 ± 0.031	-
	Chandman_IA	AR_Xianbei_IA	-	0.353534	0.260 ± 0.036	0.740 ± 0.036	-	0.407349	0.270 ± 0.031	0.730 ± 0.031	-
SBB009	Chandman_IA	SlabGrave1	-	0.365765	0.143 ± 0.031	0.857 ± 0.031	-					0.0854467	0.132 ± 0.047	0.868 ± 0.047	-
	Chandman_IA	AR_Xianbei_IA	-	0.254878	0.215 ± 0.053	0.785 ± 0.053	-	0.0710825	0.150 ± 0.049	0.850 ± 0.049	-
SBB010	Chandman_IA	SlabGrave1	Gonur1_BA	0.0457463	0.482 ± 0.060	0.391 ± 0.030	0.126 ± 0.037					0.0336462	0.490 ± 0.086	0.394 ± 0.040	0.116 ± 0.052
	Chandman_IA	AR_Xianbei_IA	Gonur1_BA	0.0874776	0.532 ± 0.086	0.374 ± 0.041	0.094± 0.052	0.0905917	0.506 ± 0.082	0.393 ± 0.036	0.102 ± 0.052
TAK002	SlabGrave1	Han_2000BP	-	0.683239	0.483 ± 0.054	0.517 ± 0.054	-					0.820995	0.508 ± 0.069	0.492 ± 0.069	-
	AR_Xianbei_IA	Han_2000BP	-	0.815307	0.616 ± 0.094	0.384 ± 0.094	-	0.83176	0.654 ± 0.078	0.346 ± 0.078	-
TAK004	SlabGrave1	-	-	0.0678132	-	-	-					0.0857277	-	-	-
	AR_Xianbei_IA	-	-	0.308148	-	-	-	0.334449	-	-	-
TAK006	SlabGrave1	Han_2000BP	-	0.0208869	0.741 ± 0.054	0.259 ± 0.054	-					9.77´10-6	0.799 ± 0.074	0.201 ± 0.074	-
	AR_Xianbei_IA	-	-	0.0357111	-	-	-	0.0542288	-	-	-
	AR_Xianbei_IA	Han_2000BP	-	0.0786899	0.819 ± 0.097	0.181 ± 0.097	-	0.0910247	0.864 ± 0.083	0.136 ± 0.083	-
D. qpAdm modelling results on TAK001, TAK008 and TAK009 (n=3)
				Outgroup = Base				Outgroup = Base + SlabGrave1				Outgroup = Base + Khovsgol
Target	Ref1	Ref2	Ref3	p-value	Coeff1	Coeff2	Coeff3	p-value	Coeff1	Coeff2	Coeff3	p-value	Coeff1	Coeff2	Coeff3
TAK008+TAK009 (n=2)	earlyXiongnu_west	-	-	2.42´10-3	-	-	-	4.03´10-3	-	-	-	1.54´10-3	-	-	-
	Chandman_IA	-	-	1.98´10-7	-	-	-	4.64´10-8	-	-	-	1.68´10-9	-	-	-
	earlyXiongnu_west	SlabGrave1	-	0.131646	0.912 ± 0.023	0.088 ± 0.023	-					5.57´10-3	0.952 ± 0.021	0.048 ± 0.021	-
	earlyXiongnu_west	Khovsgol_LBA	-	0.40517	0.868 ± 0.030	0.132 ± 0.030	-	0.0678509	0.915 ± 0.026	0.085 ± 0.026	-
	earlyXiongnu_west	UKY	-	0.482016	0.865 ± 0.029	0.135 ± 0.029	-	0.289811	0.875 ± 0.028	0.125 ± 0.028	-	0.0996269	0.879± 0.029	0.121 ± 0.029	-
	earlyXiongnu_west	Baikal_EBA	-	0.399337	0.883 ± 0.027	0.117 ± 0.027	-	0.121317	0.915 ± 0.025	0.085 ± 0.025	-	0.0133577	0.933 ± 0.024	0.067 ± 0.024	-
	earlyXiongnu_west	Han_2000BP	-	0.0488822	0.933 ± 0.021	0.067 ± 0.021	-	0.0531494	0.937 ± 0.020	0.063 ± 0.020	-	0.0192883	0.938 ± 0.020	0.062 ± 0.020	-
	earlyXiongnu_west	TAK001	-	0.415708	0.852 ± 0.033	0.148 ± 0.033	-	0.165127	0.891 ± 0.029	0.109 ± 0.029	-	8.09´10-3	0.930 ± 0.027	0.070 ± 0.027	-
	earlyXiongnu_west	BZK002	-	0.156012	0.886 ± 0.031	0.114 ± 0.031	-	0.14139	0.893 ± 0.031	0.107 ± 0.031	-	0.0199135	0.917 ± 0.029	0.083 ± 0.029	-
TAK001	Khovsgol_LBA	-	-	6.06´10-3	-	-	-	1.02´10-3	-	-	-
	Chandman_IA	-	-	1.79´10-128	-	-	-	6.64´10-181	-	-	-	5.02´10-196	-	-	-
	earlyXiongnu_west	-	-	6.06´10-120	-	-	-	1.42´10-176	-	-	-	3.96´10-188	-	-	-
	Chandman_IA	SlabGrave1	-	2.76´10-20	0.345 ± 0.026	0.655 ± 0.026	-					2.81´10-25	0.280 ± 0.022	0.720 ± 0.022	-
	Chandman_IA	Khovsgol_LBA	-	0.0549735	0.090 ± 0.032	0.910 ± 0.032	-	0.080897	0.098 ± 0.026	0.902 ± 0.026	-
	earlyXiongnu_west	SlabGrave1	-	6.38´10-18	0.344 ± 0.025	0.656 ± 0.025	-					2.16´10-23	0.279 ± 0.022	0.721 ± 0.022	-
	earlyXiongnu_west	Khovsgol_LBA	-	0.0816913	0.093 ± 0.031	0.907 ± 0.031	-	0.118667	0.099 ± 0.025	0.901 ± 0.025	-
	earlyXiongnu_west	UKY	-	5.11´10-4	0.170 ± 0.039	0.830 ± 0.039	-	9.72´10-18	-0.004 ± 0.041	1.004 ± 0.041	-	1.06´10-26	-0.051 ± 0.047	1.051 ± 0.047	-
	earlyXiongnu_west	Baikal_EBA	-	0.14582	0.170 ± 0.030	0.830 ± 0.030	-	0.0757791	0.139 ± 0.025	0.861 ± 0.025	-	5.67´10-5	0.096 ± 0.026	0.904 ± 0.026	-
	earlyXiongnu_west	Han_2000BP	-	1.64´10-27	0.442 ± 0.025	0.558 ± 0.025	-	3.08´10-54	0.353 ± 0.027	0.647 ± 0.027	-	2.60´10-78	0.345 ± 0.031	0.655 ± 0.031	-
	earlyXiongnu_west	BZK002	-	4.04´10-34	0.065 ± 0.057	0.935 ± 0.057	-	8.96´10-45	-0.132 ± 0.057	1.132 ± 0.057	-	6.12´10-41	-0.124 ± 0.052	1.124 ± 0.052	-
TAK008	earlyXiongnu_west	-	-	0.0161561	-	-	-	0.0156556	-	-	-	5.32´10-3	-	-	-
	Chandman_IA	-	-	1.79´10-3	-	-	-	2.35´10-4	-	-	-	3.45´10-5	-	-	-
	earlyXiongnu_west	SlabGrave1	-	0.0363393	0.941 ± 0.029	0.059 ± 0.029	-					3.42´10-3	0.983 ± 0.026	0.017 ± 0.026	-
	earlyXiongnu_west	Khovsgol_LBA	-	0.0939833	0.896 ± 0.039	0.104 ± 0.039	-	0.0191427	0.948 ± 0.034	0.052 ± 0.034	-
	earlyXiongnu_west	UKY	-	0.104951	0.876 ± 0.037	0.124 ± 0.037	-	0.0328225	0.895 ± 0.037	0.105 ± 0.037	-	9.03´10-3	0.897 ± 0.038	0.103 ± 0.038	-
	earlyXiongnu_west	Baikal_EBA	-	0.100178	0.906 ± 0.035	0.094 ± 0.035	-	0.0249528	0.946 ± 0.032	0.054 ± 0.032	-	4.92´10-3	0.962 ± 0.032	0.038 ± 0.032	-
	earlyXiongnu_west	Han_2000BP	-	0.0183574	0.963 ± 0.026	0.037 ± 0.026	-	0.0143203	0.969 ± 0.025	0.031 ± 0.025	-	4.71´10-3	0.969 ± 0.026	0.031 ± 0.026	-
	earlyXiongnu_west	TAK001	-	0.0568164	0.890 ± 0.043	0.110 ± 0.043	-	0.0165825	0.940 ± 0.037	0.060 ± 0.037	-	1.97´10-3	0.977 ± 0.035	0.023 ± 0.035	-
	earlyXiongnu_west	BZK002	-	0.276575	0.877 ± 0.039	0.123 ± 0.039	-	0.167153	0.890 ± 0.039	0.110 ± 0.039	-	0.0245194	0.920 ± 0.038	0.080 ± 0.038	-
TAK009	earlyXiongnu_west			2.20´10-3	-	-	-	3.82´10-3	-	-	-	3.40´10-3	-	-	-
	Chandman_IA			1.92´10-7	-	-	-	3.26´10-7	-	-	-	7.42´10-8	-	-	-
	earlyXiongnu_west	SlabGrave1	-	0.239862	0.885 ± 0.029	0.115 ± 0.029	-					0.0763223	0.913 ± 0.026	0.087 ± 0.026	-
	earlyXiongnu_west	Khovsgol_LBA	-	0.38393	0.840 ± 0.037	0.160 ± 0.037	-	0.224153	0.876 ± 0.032	0.124 ± 0.032	-
	earlyXiongnu_west	UKY	-	0.322868	0.855 ± 0.036	0.145 ± 0.036	-	0.4005	0.858 ± 0.035	0.142 ± 0.035	-	0.329231	0.859 ± 0.036	0.141 ± 0.036	-
	earlyXiongnu_west	Baikal_EBA	-	0.29586	0.858 ± 0.034	0.142 ± 0.034	-	0.235172	0.881 ± 0.031	0.119 ± 0.031	-	0.0845115	0.894 ± 0.031	0.106 ± 0.031	-
	earlyXiongnu_west	Han_2000BP	-	0.174691	0.903 ± 0.025	0.097 ± 0.025	-	0.246163	0.903 ± 0.025	0.097 ± 0.025	-	0.211868	0.903 ± 0.025	0.097 ± 0.025	-
	earlyXiongnu_west	TAK001	-	0.684755	0.822 ± 0.041	0.178 ± 0.041	-	0.601888	0.849 ± 0.036	0.151 ± 0.036	-	0.208965	0.880 ± 0.035	0.120 ± 0.035	-
	earlyXiongnu_west	BZK002	-	0.0245998	0.869 ± 0.040	0.131 ± 0.040	-	0.0398176	0.872 ± 0.039	0.128 ± 0.039	-	0.0155485	0.892 ± 0.038	0.108 ± 0.038	-
E. qpAdm modelling results on DA39 (n=1)
				Outgroup = Base + Khovsgol				Outgroup = Base + Khovsgol + SlabGrave1				Outgroup = Base + Khovsgol + AR_Xianbei_IA
Target	Ref1	Ref2	Ref3	p-value	Coeff1	Coeff2	Coeff3	p-value	Coeff1	Coeff2	Coeff3	p-value	Coeff1	Coeff2	Coeff3
DA39	SlabGrave1	Han_2000BP	-	1.07´10-3	0.414 ± 0.058	0.586 ± 0.058	-					0.0451548	0.452 ± 0.073	0.548 ± 0.073	-
	Chandman_IA	SlabGrave1	Han_2000BP	0.394954	0.088 ± 0.019	0.393 ± 0.054	0.519 ± 0.055					0.356851	0.076 ± 0.024	0.415 ± 0.070	0.509 ± 0.069
	earlyXiongnu_west	SlabGrave1	Han_2000BP	0.312811	0.085 ± 0.018	0.397 ± 0.054	0.519 ± 0.055					0.305306	0.070 ± 0.022	0.419 ± 0.070	0.510 ± 0.070
	AR_Xianbei_IA	Han_2000BP	-	8.28´10-3	0.503 ± 0.110	0.497 ± 0.110	-	0.0127798	0.529 ± 0.083	0.471 ± 0.083	-
	Chandman_IA	AR_Xianbei_IA	Han_2000BP	0.403454	0.094 ± 0.024	0.437 ± 0.091	0469 ± 0.089	0.243736	0.082 ± 0.023	0.520 ± 0.073	0.398 ± 0.077
	earlyXiongnu_west	AR_Xianbei_IA	Han_2000BP	0.337636	0.088 ± 0.023	0.446 ± 0.091	0.466 ± 0.091	0.220302	0.078 ± 0.022	0.524 ± 0.073	0.398 ± 0.078
